# Supplementary material for: Resilience Against COVID-19: How Italy Faced the Pandemic in Pediatric Orthopedics and Traumatology
Source: Children (Basel). 2021 Jun 22;8(7):530. doi: 10.3390/children8070530 (PMC8305147; doi:10.3390/children8070530)
Supplement: Supplementary file 1 [file children-08-00530-s001.zip]

Archive with 1 entries (1 files):
- children-1242707-supplementary.pdf
